# Supplementary material for: Avoiding initial hypothermia does not improve liver graft quality in a porcine donation after circulatory death (DCD) model of normothermic perfusion
Source: PLoS One. 2019 Aug 6;14(8):e0220786. doi: 10.1371/journal.pone.0220786 (PMC6684160; doi:10.1371/journal.pone.0220786)
Supplement: S1 Appendix — (XLSX) [file pone.0220786.s001.xlsx]

## Sheet: ALT
Tempreture ˚C	Method	Total N	Sample #	in vivo	T0	T1	T2	T4	T6	T8	T10	T12	ALT
4	Group 1	4	HTK4-2	40	82	109	112	130	135	131	125	124
			HTK4-3	49	161	217	228	254	278	280	271	286
			HTK4-4	29	23	34	37	47	50	49	48	46
			HTK4-5	53	176	242	250	273	256	246	232	226
	Group 2	4	HTK25-2	35	223	262	276	332	334	334	328	322
			HTK25-3	24	173	246	269	298	311	323	329	327
			HTK25-4	37	47	96	97	100	98	89	82	77
			HTK25-5	26	148	167	173	168	155	141	134	131
25	Group 3	4	HTK35-1	52	99	140	148	166	144	140	127	125
			HTK35-3	47	134	212	224	246	261	270	289	298
			HTK35-4	44	49	93	110	122	113	106	100	96
			HTK35-5	27	94	140	160	169	157	144	138	132
	Group 4	4	AD4-4	37	152	170	164	155	140	127	121	114
			AD4-2	27	182	205	210	201	192	178	169	164
			AD4-1	38	274	367	431	496	548	574	574	568
			AD4-5	33	100	139	136	120	102	88	76	67
35	Group 5	4	AD25-1	42	108	135	144	170	173	164	157	150
			AD25-2	30	76	99	95	98	94	84	81	76
			AD25-3	34	253	258	250	221	198	181	170	160
			AD25-4	39	118	209	219	209	192	177	170	165
	Group 6	4	AD35-1	44	162	214	225	246	230	209	197	188
			AD35-2	47	134	146	143	143	132	121	116	114
			AD35-3	39	141	169	164	148	133	118	109	102
			AD35-4	27	97	129	124	116	104	94	89	82

## Sheet: AST
Total N	Sample #	in vivo	T0	T1	T2	T4	T6	T8	T10	T12	AST
4	HTK4-2	76	1760	2548	2731	4077	4272	4487	4333	4393
	HTK4-3	64	2766	4214	4857	4151	4720	3937	4805	7299
	HTK4-4	32	399	667	779	1169	1387	1448	1507	1475
	HTK4-5	60	2898	3804	4563	6484	7000	6983	6828	6454
4	HTK25-2	47	2613	3063	3957	8188	5418	10383	10359	10037
	HTK25-3	38	3804	5324	7002	10190	11169	11617	11314	10835
	HTK25-4	48	896	2010	2092	2580	2862	2975	2920	2971
	HTK25-5	31	3083	3603	4164	4751	4550	4142	3824	3585
4	HTK35-1	57	2032	3096	3416	4325	4049	4200	4100	4033
	HTK35-3	61	2061	3718	4410	5443	6238	6558	7355	7632
	HTK35-4	58	1055	2129	3007	3757	3882	3854	3697	3609
	HTK35-5	43	1914	3072	4225	5323	5572	5435	5176	4990
4	AD4-4	41	2140	2895	2920	3093	3120	3000	2949	2933
	AD4-2	37	2419	3191	3467	3738	3751	3753	3678	3653
	AD4-1	67	4492	7898	9061	11153	12543	13681	13558	14096
	AD4-5	44	2476	3985	4389	4490	4485	4162	3985	3760
4	AD25-1	32	1348	1784	1996	2600	2766	2807	2782	2920
	AD25-2	56	1445	2137	2074	2551	2686	2620	2821	2736
	AD25-3	56	4907	5612	5912	5978	5863	5777	5533	5388
	AD25-4	46	1360	2830	3089	3200	3256	3169	3009	2861
4	AD35-1	32	3579	5140	5620	6632	6574	6833	6812	6759
	AD35-2	52	3275	4078	3386	5018	5237	5179	5268	5248
	AD35-3	32	2331	3353	3293	3226	3232	3149	3037	3020
	AD35-4	31	1729	2550	2501	2562	2451	2270	2135	1949

## Sheet: LDH
Sample #	in vivo	T0	T1	T2	T4	T6	T8	T10	T12	LDH
HTK4-2	647	1308	1772	1872	2193	2440	2518	2546	2641
HTK4-3	389	2358	3446	3520	2394	3188	2521	2996	4791
HTK4-4	525	363	559	621	909	1118	1176	1341	1457
HTK4-5	662	2490	3316	3306	3549	3762	3681	3738	3743
HTK25-2	402	3059	3614	3914	4262	3145	4851	4959	4958
HTK25-3	299	4213	6069	6290	6774	6752	6858	6852	6849
HTK25-4	549	1247	2643	2911	3263	3578	3817	3869	4018
HTK25-5	333	3004	3479	3672	3797	3878	3844	3968	4082
HTK35-1	410	1954	2929	3217	4200	4115	4250	4306	4494
HTK35-3	459	1437	2497	2684	3079	3580	4199	4268	4871
HTK35-4	406	1055	2361	2864	3231	3389	3451	3512	3552
HTK35-5	354	1894	2910	3228	3468	3713	4042	4147	4032
AD4-4	347	2680	3500	3581	3799	3944	3818	3979	3986
AD4-2	340	2846	3623	3728	4365	4454	4532	4673	4610
AD4-1	337	3076	4950	5631	6957	7832	8565	8911	9052
AD4-5	521	2614	3973	4240	4359	4492	4545	4560	4483
AD25-1	331	1656	2226	2464	3405	3896	4077	4252	2271
AD25-2	351	1935	2684	2866	3333	3698	3563	4352	4233
AD25-3	399	3613	3732	4320	4107	4266	4483	4347	4429
AD25-4	506	1493	2776	3005	3125	3263	3300	3322	3298
AD35-1	364	3344	5100	5472	6670	6740	6725	7028	7038
AD35-2	396	2957	3537	3152	4205	4426	4506	4778	5309
AD35-3	535	2173	2748	2817	2734	3015	3093	3162	3265
AD35-4	372	2125	3043	3078	3195	3459	3457	3595	1949

## Sheet: ATP
Tempreture ˚C	Method	Total N	Sample #	Pre ischemia	Post ischemia	T1	T2	T4	T8	T12
4	Group 1	4	HTK4-2	1	0.142178	0.426482	0.527247	0.569659	0.965803	0.959833		ATP as fraction of preischemic value
			HTK4-3	1	0.00583814	0.508027	0.199603	0.234237	1.07781	1.14407
			HTK4-4	1	0.161372	0.70528	0.440605	0.506391	1.54847	1.64858
			HTK4-5	1	0.11974	0.621427	0.267074	0.487586	1.27994	1.654
	Group 2	4	HTK25-2	1	0.0726345	-0.139452	0.39213	0.41897	1.15257	1.70787
			HTK25-3	1	0.0400115	0.597613	0.344891	0.434802	0.767903	1.43225
			HTK25-4	1	0.331254	2.24241	0.645273	1.33498	3.42147	2.95348
			HTK25-5	1	0.0776883	0.517852	0.667213	0.375403	0.741337	0.991431
25	Group 3	4	HTK35-1	1	0.0209213	1.44276	0.833933	0.583961	2.37258	3.29522
			HTK35-3	1	0.0537256	0.735592	0.263038	0.256902	0.847204	0.614498
			HTK35-4	1	0.0681969	0.882618	0.357341	0.450215	1.09534	1.18035
			HTK35-5	1	0.0472827	0.442386	0.226472	0.547427	1.22808	1.21511
	Group 4	4	AD4-1	1	-0.101823	0.94795	0.283416	0.30076	1.16139	1.04537
			AD4-2	1	-0.00658039	0.419757	0.272273	0.340107	1.05322	1.03616
			AD4-4	1	0.111267	0.782163	0.127773	0.218766	0.975354	0.867781
			AD4-5	1	0.188108	0.863935	0.400658	0.399904	0.93513	1.43291
35	Group 5	4	AD25-1	1	0.0307097	0.434259	0.419899	0.175395	0.513647	0.513722
			AD25-2	1	0.121048	0.915762	1.2816	0.915179	2.8827	3.95594
			AD25-3	1	0.0358656	0.585883	0.222895	0.428244	1.49832	1.04448
			AD25-4	1	-0.0100453	0.451241	0.196237	0.268217	0.712481	0.908278
	Group 6	4	AD35-1	1	-0.058738	0.299917	0.296081	0.412025	0.661831	0.896752
			AD35-2	1	0.0269384	0.778495	0.294264	0.569719	1.70032	1.83374
			AD35-3	1	0.250377	0.400683	0.232899	0.259274	1.49018	0.605172
			AD35-4	1	0.0810673	0.616952	0.292427	0.388652	1.16483	1.00059

## Sheet: Electron microscopy
#		Endothelial cell_thickest/nucleus (µm)	Endothelial cell_thinnest (µm)	Capillary lumen_widest (µm)
1	AD4	4.465	0.093	6.51
2	AD4	5.8585	0.1395	NA
3	AD4	5.8585	0.093	11.904
4	AD4	4.9295	0.186	7.905
5	AD25	2.607	0.186	2.79
6	AD25	1.972	0.174	1.798
7	HTK4	1.74	0.232	5.046
8	HTK4	3.654	0.116	5.046
9	HTK35	4.5405	0.1395	7.626
10	HTK35	4.1805	0.093	6.696
11	AD25	3.8205	0.186	7.44
12	AD25	2.427	0.186	3.72
13	HTK25	3.716	0.186	5.58
14	HTK25	4.7495	0.186	6.51
15	HTK25	3.2515	0.093	5.58
16	HTK25	2.5315	0.186	7.44
17	HTK35	2.607	0.1395	7.44
18	HTK35	3.6115	0.1395	7.068
19	AD4	4.105	0.1395	NA
20	AD4	2.218	0.093	NA
21	AD25	2.996	0.1395	11.16
22	AD25	5.034	0.279	NA
23	HTK25	3.176	0.093	4.464
24	HTK25	4.645	0.093	7.812
25	HTK35	1.858	0.186	11.16
26	HTK35	2.5315	0.186	5.58
27	AD35	3.356	0.279	2.046
28	AD35	4.2095	0.093	4.278
29	AD35	3.2515	0.186	8.835
30	AD35	4.465	0.186	NA
31	AD35	2.938	0.1395	3.534
32	AD35	4.0295	0.093	6.51
33	HTK4	4.0295	0.093	5.58
34	HTK4	3.356	0.093	4.836
35	HTK4	1.858	0.1395	6.975
36	HTK4	2.8915	0.1395	4.65

## Sheet: H&E
Tempreture ˚C	Method	Total N	Sample #	Hemorrhage	Necrosis	Sinusoidal Dilatation	Cholestasis	Overall score	H&E Scores
4	Group 1	4	HTK4-2	2	3	3	0	8
			HTK4-3	2	2	2	0	6
			HTK4-4	0	0	1	0	1
			HTK4-5	0	2	2	0	4
	Group 2	4	HTK25-2	2	2	2	0	6
			HTK25-3	3	3	3	0	9
			HTK25-4	1	1	1	0	3
			HTK25-5	1	1	2	0	4
25	Group 3	4	HTK35-1	3	3	3	0	9
			HTK35-3	3	3	3	0	9
			HTK35-4	1	1	1	0	3
			HTK35-5	1	1	2	0	3
	Group 4	4	AD4-1	3	3	3	0	9
			AD4-2	0	0	1	0	1
			AD4-4	1	3	3	0	7
			AD4-5	1	1	1	0	3
35	Group 5	4	AD25-1	1	2	2	0	5
			AD25-2	2	1	2	0	5
			AD25-3	3	1	3	0	7
			AD25-4	2	2	2	0	6
	Group 6	4	AD35-1	2	2	2	0	6
			AD35-2	3	3	3	0	9
			AD35-3	0	3	2	0	5
			AD35-4	0	2	3	0	5

## Sheet: Arterial flow
Tempreture ˚C	Method	Total N	Sample #	T0	T2	T4	T6	T8	T10	T12
4	Group 1	4	HTK4-2	323	482	456	418	362	369	376
			HTK4-3	482	581	387	320	360	363	380
			HTK4-4	591	812	799	775	703	735	767
			HTK4-5	470	605	331	273	239	259	339
	Group 2	4	HTK25-2	350	450	384	383	374	385	394
			HTK25-3	583	606	448	571	543	504	549
			HTK25-4	492	602	354	416	418	410	545
			HTK25-5	327	417	312	312	354	354	400
25	Group 3	4	HTK35-1	402	448	352	323	315	344	365
			HTK35-3	559	653	456	541	562	533	551
			HTK35-4	422	520	371	405	418	412	434
			HTK35-5	410	413	333	312	310	317	341
	Group 4	4	AD4-1	354	438	408	429	427	432	434
			AD4-2	668	695	687	599	607	626	658
			AD4-4	565	551	442	413	392	405	437
			AD4-5	360	356	302	331	357	376	387
35	Group 5	4	AD25-1	347	453	451	426	413	403	416
			AD25-2	668	717	666	679	666	668	669
			AD25-3	583	606	448	571	543	504	549
			AD25-4	606	587	546	594	535	535	506
	Group 6	4	AD35-1	424	432	448	384	382	382	344
			AD35-2	465	509	488	490	426	392	363
			AD35-3	575	687	638	464	482	525	559
			AD35-4	407	1009	1147	903	956	1030	1078
				Hepatic artery flow (ml/min)

## Sheet: Portal vein resistance
Method	Total N	Sample #	T0	T2	T4	T6	T8	T10	T12
Group 1	4	HTK4-2			0.2	0.2	0.2	0.2	0.2
		HTK4-3	0.2	0.1	0.1	0.1	0.2	0.2	0.2
		HTK4-4	0.3	0.1	0.4	0.1	0.1	0.1	0.1
		HTK4-5	0.7	0.2	0.3	0.2	0.2	0.1	0.2
Group 2	4	HTK25-2	0.4	0.3	0.3	0.3	0.2	0.2	0.2
		HTK25-3	0.7	0.3	0.6	0.6	0.6	0.4	0.2
		HTK25-4	0.5	0.2	0.2	0.2	0.2	0.2	0.2
		HTK25-5	0.5	0.4	0.4	0.4	0.2	0.2	0.2
Group 3	4	HTK35-1	0.5	0.3	0.3	0.3	0.2	0.2	0.2
		HTK35-3	0.6	0.2	0.3	0.4	0.4	0.5	0.4
		HTK35-4	0.5	0.2	0.2	0.2	0.1	0.1	0.1
		HTK35-5	0.5	0.2	0.2	0.2	0.1	0.1	0.2
Group 4	4	AD4-1	0.5	0.4	0.5	0.6	0.6	0.6	0.6
		AD4-2		0.1	0.2	0.2	0.2	0.1	0.1
		AD4-4	0.2	0.1	0.2	0.2	0.1	0.1	0.1
		AD4-5	0.5	0.2	0.2	0.2	0.2	0.1	0.1
Group 5	4	AD25-1	0.4	0.1	0.1	0.1	0.3	0.1	0.2
		AD25-2	0.2	0.1	0.2	0.2	0.1	0.1	0.1
		AD25-3	0.2	0.2	0.2	0.1	0.1	0.1	0.1
		AD25-4	0.5	0.1	0.1	0.1	0.2	0.1	0.1
Group 6	4	AD35-1	0.2	0.2	0.3	0.2	0.2	0.1	0.1
		AD35-2	0.7	0.3	0.2	0.2	0.2	0.2	0.1
		AD35-3	0.3	0.2	0.2	0.2	0.2	0.1	0.1
		AD35-4	0.5	0.2	0.4	0.3	0.2	0.2	0.3
				protal vein resistance (mmHg*min/ml)

## Sheet: hyaluronic acid
Method	Total N	Sample #	T0	T2	T4	T6	T8	T10	T12
Group 1	4	HTK4-2	14.912	1.7255	1.502	2.4305	3.0805	2.51	1.208
		HTK4-3	22.2075	1.702	4.468	9.087	11.6165	8.404	3.873
		HTK4-4	2.305	0.203	0.4435	1.2775	1.856	0.9645	0.9345
		HTK4-5	7.346	0.676	2.0015	2.5135	1.7985		0.375
Group 2	4	HTK25-2	11.0915	0.789	2.1695	3.9225	5.2855	3.12	1.814
		HTK25-3	9.887	0.484	3.642	12.9045	15.7005	8.0015	3.313
		HTK25-4	12.479	0.4805	1.097	2.1	4.048	1.9015	0.846
		HTK25-5	17.51	0.8895	2.827	2.2355	1.755	0.994	0.321
Group 3	4	HTK35-1	14.9595	0.922	1.6325	2.6135	3.606	1.8195	0.687
		HTK35-3	29.6565	1.5805	2.939	7.4155	25.842	17.8425	21.2055
		HTK35-4	21.14	0.5995	2.406	3.1145	3.149	0.535	0.3785
		HTK35-5	58.2615	0.62	2.039	1.411	1.0915		0.4105
Group 4	4	AD4-1	7.765	3.058	17.653	66.5485
		AD4-2	3.9485	0.287	1.319	2.549	3.254	1.509	0.572
		AD4-4	8.1945	0.377	2.6315	3.7845	3.4595	0.985	0.408
		AD4-5	13.795	0.386	1.688	3.1205	2.418	1.3295	0.551
Group 5	4	AD25-1	9.7835	0.593	3.273	5.4555	7.176	2.5495	1.467
		AD25-2	16.84	0.587	3.274	10.4325	7.508	4.935	2.127
		AD25-3	7.397	0.3325	1.7885	1.606	2.6515	0.983	0.4295
		AD25-4	23.6585	0.383	2.0565	6.1175	6.044	2.6955	1.4715
Group 6	4	AD35-1	14.7465	1.07	12.3965	12.9495	8.3125	5.544	2.5105
		AD35-2	22.431	0.837	10.835	43.1755	31.829	20.321	8.7575
		AD35-3	17.7845	0.447	6.403	4.409	4.528	2.175	0.937
		AD35-4	12.6375	0.202	0.5845	1.152	1.0285	0.4385	0.2775

## Sheet: IL6
Method	Total N	Sample #	T2	T4	T6	T8	T10	T12
Group 1	4	HTK4-2	1439.95	6637.13	8078.54	9690.87	5393.6	4498.65
		HTK4-3	4334.98	8148.99	9237.81	12509.4	10660.7	11746.3
		HTK4-4	364.215	9869.67	12050.4	18812	16099.7	24920.7
		HTK4-5	357.922	3757.97	2512.11	107.339
Group 2	4	HTK25-2	565.219	4427.46	6216.44	8453.7	7544.36	6242.75
		HTK25-3	6103.47	7811.45	11314.8	29531	26271	56507.6
		HTK25-4	2777.55	7039.86	10189.7	22234.9	10353	4545.1
		HTK25-5	4103.49	7721.08	8239.4	3164.78		267.87
Group 3	4	HTK35-1	425.582	3852.54	5014.74	3537.62	123.512	228.882
		HTK35-3	59.1395	2751.87	6830.84	11758	7960.48	16915.7
		HTK35-4	2065.05	6803.02	8943.29	8204.4	2065.19	643.626
		HTK35-5	4744.45	6888.95	5052.52			84.3615
Group 4	4	AD4-1	3376.18	9453.92	11345.3	18779.3	12621.3	23040.7
		AD4-2	1215.28	9201.05	11347.7	19557.1	10796.5	17208.1
		AD4-4	622.582	7416.48	9674.11	15984	7093.92	4682.98
		AD4-5		962.691	198.002
Group 5	4	AD25-1	4353.16	10252.8	12686	14727.4	27854.8	24281.5
		AD25-2	6528.96	11950.2	14548.4	23347.8
		AD25-3	4272.13	10257.3	11409.9	14068.6	22783	18361.1
		AD25-4	1853.98	7130.81	8747.37	11293.7	15372.9	12748.5
Group 6	4	AD35-1	4033.76	10024	12505.2	19387.1	26282.3	21129.1
		AD35-2	960.273	9392.23	12707.6	21148.5	49157.8	42168.7
		AD35-3	1029.66	10169.1	13030.2	23448	16737.2	18719.3
		AD35-4	1118.96	9250.02	13243.5	25612	30295.2	22359.8

[truncated: 3 more sheets: TNF, Tissue lactate, Total Bile]
